# Supplementary material for: The Structural Characterization of a Polysaccharide from the Dried Root of Salvia miltiorrhiza and Its Use as a Vaccine Adjuvant to Induce Humoral and Cellular Immune Responses
Source: Int J Mol Sci. 2024 Jul 16;25(14):7765. doi: 10.3390/ijms25147765 (PMC11277338; doi:10.3390/ijms25147765)
Supplement: Supplementary file 1 [file ijms-25-07765-s001.zip]

Archive with 1 entries (1 files):
- ijms-3068713-supplementary.pdf
